# Supplementary material for: Gut symbiotic bacteria are involved in nitrogen recycling in the tephritid fruit fly Bactrocera dorsalis
Source: BMC Biol. 2022 Sep 14;20:201. doi: 10.1186/s12915-022-01399-9 (PMC9476588; doi:10.1186/s12915-022-01399-9)
Supplement: Supplementary file 2 — Additional file 2. Genes from N-metabolic pathways in B. dorsalis gut microbiota and their distribution in different microbes. [file 12915_2022_1399_MOESM2_ESM.xlsx]

## Sheet: Sheet1
Additional file 2: Genes from N-metabolic pathways in B. dorsalis gut microbiota and their distribution in different microbes. E, O, L, S, B, P, F, A, R and D refer to the order Enterobacterales, Orbales, Lactobacillales, Saccharomycetales, Bacteroidales, Pseudomonadales, Flavobacteriales, Bacillales, Rhodospirillales and Desulfovibrionales, respectively.
Pathway/Process	KEGG orthology				Metagenomics analysis- Distribution of the respective genes in different microbes (Numbers represent the species of microbes)											Metatranscriptomics analysis- Distribution of the respective genes in different microbes (Numbers represent the species of microbes)
	KO number	Gene name	EC number	Gene description	E	O	L	S	B	P	F	A	R	D	Other	E	O	L	S	B	P	F	A	R	D	Other
Nitrogen fixation (M00175)	K02586	nifD	EC:1.18.6.1	nitrogenase molybdenum-iron protein alpha chain	12	0	0	0	0	0	0	0	0	0	0	0	0	0	0	0	0	0	0	0	0	0
	K02588	nifH	EC:1.18.6.1	nitrogenase iron protein NifH	5	2	4	0	8	0	0	0	2	8		2	0	3	0	4	0	2	0	1	6
	K02591	nifK	EC:1.18.6.1	nitrogenase molybdenum-iron protein beta chain	10	0	0	0	0	0	0	0	0	0	0	0	0	0	0	0	0	0	0	0	0	0
	K00531	anfG	EC:1.18.6.1	nitrogenase delta subunit	1	0	0	0	0	0	0	0	0	0	0	0	0	0	0	0	0	0	0	0	0	0
	K22896	vnfD	EC:1.18.6.2	vanadium-dependent nitrogenase alpha chain	0	0	0	0	0	0	0	0	0	0	0	0	0	0	0	0	0	0	0	0	0	0
	K22898	vnfG	EC:1.18.6.2	vanadium nitrogenase delta subunit	0	0	0	0	0	0	0	0	0	0	0	0	0	0	0	0	0	0	0	0	0	0
	K22899	vnfH	NA	vanadium nitrogenase iron protein	0	0	0	0	0	0	0	0	0	0	0	0	0	0	0	0	0	0	0	0	0	0
	K22897	vnfK	EC:1.18.6.2	vanadium-dependent nitrogenase beta chain	0	0	0	0	0	0	0	0	0	0	0	0	0	0	0	0	0	0	0	0	0	0
Purine degradation Xanthine => urea (M00546)	K00106	XDH	EC:1.17.1.4 1.17.3.2	xanthine dehydrogenase/oxidase	1	0	0	0	0	0	0	0	0	0		0	0	0	0	0	0	0	0	0	0
	K00087	ygeS	EC:1.17.1.4	xanthine dehydrogenase molybdenum-binding subunit	21	0	5	0	0	0	0	0	1	3		8	0	4	0	0	0	0	0	0	0
	K13479	ygeT	EC:1.17.1.4	xanthine dehydrogenase FAD-binding subunit	12	0	0	0	0	0	0	0	0	1		2	0	0	0	0	0	0	0	0	1
	K13480	ygeU	NA	xanthine dehydrogenase iron-sulfur-binding subunit	6	0	0	0	0	0	0	0	0	0	0	0	0	0	0	0	0	0	0	0	0	0
	K13481	xdhA	EC:1.17.1.4	xanthine dehydrogenase small subunit	1	0	0	0	0	0	0	0	0	0	0	0	0	0	0	0	0	0	0	0	0	0
	K13482	xdhB	EC:1.17.1.4	xanthine dehydrogenase large subunit	1	0	0	0	0	0	0	0	0	0	0	0	0	0	0	0	0	0	0	0	0	0
	K11177	yagR	EC:1.17.1.4	xanthine dehydrogenase YagR molybdenum-binding subunit	8	0	0	0	0	0	0	0	1	0	0	0	0	0	0	0	1	0	0	0	0	0
	K11178	yagS	EC:1.17.1.4	xanthine dehydrogenase YagS FAD-binding subunit	3	0	0	0	0	0	0	0	0	0	0	0	0	0	0	0	1	0	0	0	0	0
	K13483	yagT	NA	xanthine dehydrogenase YagT iron-sulfur-binding subunit	22	0	0	0	0	0	0	0	0	0	0	0	0	0	0	0	0	0	0	0	0	0
	K16839	hpxO	EC:1.14.13.113	FAD-dependent urate hydroxylase	11	0	0	0	0	0	0	0	0	0	0	0	0	0	0	0	0	0	0	0	0	0
	K22879	hpyO	EC:1.14.13.113	FAD-dependent urate hydroxylase	0	0	0	0	0	0	0	0	0	0	0	0	0	0	0	0	0	0	0	0	0	0
	K07127	uraH	EC:3.5.2.17	5-hydroxyisourate hydrolase	26	0	0	1	1	0	0	0	0	0	0	0	0	0	0	0	0	0	0	0	0	0
	K13484	TTHL	EC:3.5.2.17 4.1.1.97	5-hydroxyisourate hydrolase	12	0	0	0	1	0	0	0	0	0	0	0	0	0	0	0	0	0	0	0	0	0
	K13485	PRHOXNB	EC:4.1.1.97	2-oxo-4-hydroxy-4-carboxy-5-ureidoimidazoline decarboxylase	1	1	0	0	0	0	0	0	0	0		0	0	0	0	0	0	0	0	0	0	0
	K16838	pucL	EC:1.7.3.3 4.1.1.97	urate oxidase	0	0	0	0	0	0	0	0	0	0	0	0	0	0	0	0	0	0	0	0	0	0
	K16840	hpxQ	EC:4.1.1.97	2-oxo-4-hydroxy-4-carboxy-5-ureidoimidazoline decarboxylase	13	0	0	0	0	0	0	0	0	0	0	0	0	0	0	0	0	0	0	0	0	0
	K01466	allB	EC:3.5.2.5	allantoinase	11	3	3	1	0	1	0	2	2	0		2	3	4	1	0	0	0	1	0	0
	K16842	hpxB	EC:3.5.2.5	allantoinase	6	0	0	0	0	1	0	0	0	0	0	0	0	0	0	0	0	0	0	0	0	0
	K01477	alc	EC:3.5.3.4	allantoicase	20	0	0	0	0	0	0	0	0	0		0	0	0	1	0	0	0	0	0	0	0
Urea => NH3 (map00230)	K01427	URE	EC:3.5.1.5	urease	26	2	6	0	0	4	9	0	1	0		6	1	7	0	2	2	8	1	1	0
	K01428	ureC	EC:3.5.1.5	urease subunit alpha	26	2	6	0	0	3	9	0	1	0		6	1	7	0	1	1	8	0	1	0
	K01429	ureB	EC:3.5.1.5	urease subunit beta	25	2	1	0	0	1	3	0	1	0		3	1	4	0	5	1	2	0	2	0
	K01430	ureA	EC:3.5.1.5	urease subunit gamma	26	2	1	0	0	1	4	0	1	0		4	1	4	0	5	1	3	0	2	0
	K14048	ureAB	EC:3.5.1.5	urease subunit gamma/beta	25	2	1	0	0	1	3	0	1	0		3	1	4	0	5	1	2	0	2	0
Methionine, Lysine and Threonine biosynthesis (M00017, M00016, M00018)	K00928	lysC	EC:2.7.2.4	aspartate kinase	47	7	12	0	15	0	3	3	2	4		8	6	6	3	6	0	2	1	2	11
	K12524	thrA	EC:2.7.2.4 1.1.1.3	bifunctional aspartokinase	60	7	12	0	15	0	5	2	3	7		28	7	18	7	11	0	6	1	3	11
	K12525	metL	EC:2.7.2.4 1.1.1.3	bifunctional aspartokinase	37	0	0	0	9	0	3	0	0	0		7	1	0	3	2	0	3	0	0	0
	K12526	lysAC	EC:4.1.1.20 2.7.2.4	bifunctional diaminopimelate decarboxylase	25	4	0	0	3	0	0	0	0	2		6	3	0	1	1	0	0	0	0	3
	K00133	asd	EC:1.2.1.11	aspartate-semialdehyde dehydrogenase	53	7	11	0	7	1	3	1	0	15		13	4	8	2	2	2	3	1	2	11
	K00003	hom	EC:1.1.1.3	homoserine dehydrogenase	23	1	11	0	9	0	4	2	2	6		5	1	12	3	2	0	5	1	2	6
	K00641	metX	EC:2.3.1.31 2.3.1.46	homoserine O-acetyltransferase	8	1	2	0	0	0	3	0	0	1		0	1	0	1	0	0	2	0	0	1
	K00651	metA	EC:2.3.1.46 2.3.1.31	homoserine O-succinyltransferase	28	4	4	0	6	0	0	1	0	1		18	3	3	0	3	0	0	2	1	0
	K01739	metB	EC:2.5.1.48	cystathionine gamma-synthase	39	4	12	0	0	0	4	2	0	0		9	3	12	3	0	0	1	3	0	0
	K00816	CCBL	EC:2.6.1.7 4.4.1.13 2.6.1.64	kynurenine---oxoglutarate transaminase	35	0	0	1	0	0	2	0	0	0		4	0	1	0	0	0	0	0	0	0	0
	K01760	metC	EC:4.4.1.13	cysteine-S-conjugate beta-lyase	72	7	23	0	7	0	3	5	2	1		13	3	9	2	7	1	1	2	0	0
	K14155	patB	EC:4.4.1.13	cysteine-S-conjugate beta-lyase	47	1	24	0	9	0	0	6	0	0		5	0	9	0	7	0	0	1	0	0
	K00548	metH	EC:2.1.1.13	5-methyltetrahydrofolate--homocysteine methyltransferase	55	4	2	0	13	3	5	1	3	12		12	1	0	0	9	0	5	0	2	5
	K01714	dapA	EC:4.3.3.7	4-hydroxy-tetrahydrodipicolinate synthase	71	5	10	0	13	1	3	1	2	4		16	5	9	0	0	0	4	1	2	1
	K00215	dapB	EC:1.17.1.8	4-hydroxy-tetrahydrodipicolinate reductase	40	6	11	0	7	0	2	0	3	4		3	1	5	0	1	0	3	0	1	5
	K00674	dapD	EC:2.3.1.117	2,3,4,5-tetrahydropyridine-2,6-dicarboxylate N-succinyltransferase	0	0	6	0	0	4	0	0	0	0		0	0	3	0	0	0	0	3	0	0	0
	K00821	argD	EC:2.6.1.11 2.6.1.17	acetylornithine/N-succinyldiaminopimelate aminotransferase	56	7	7	1	14	1	3	2	3	10		8	4	3	1	2	1	1	0	3	8
	K14267	dapC	EC:2.6.1.17	N-succinyldiaminopimelate aminotransferase	36	0	1	1	0	1	2	0	0	0		5	0	1	0	0	0	0	0	0	0
	K01439	dapE	EC:3.5.1.18	succinyl-diaminopimelate desuccinylase	31	6	16	0	4	0	3	2	1	1		11	2	15	2	0	0	3	1	1	2
	K01778	dapF	EC:5.1.1.7	diaminopimelate epimerase	22	4	1	0	6	0	2	0	1	0		6	2	1	0	4	0	1	1	1	1
	K01586	lysA	EC:4.1.1.20	diaminopimelate decarboxylase	44	5	15	0	9	4	3	1	2	2		1	4	7	0	5	0	1	0	1	7
	K00872	thrB1	EC:2.7.1.39	homoserine kinase	23	7	11	2	2	0	2	0	1	1		9	5	11	5	3	0	2	0	2	2
	K02203	thrH	EC:3.1.3.3 2.7.1.39	phosphoserine	7	2	0	0	0	0	0	0	0	0		1	2	1	1	0	0	0	0	0	0	0
	K02204	thrB2	EC:2.7.1.39	homoserine kinase type II	31	1	4	0	0	2	0	0	1	0		3	0	1	0	0	0	0	0	1	0
	K01733	thrC	EC:4.2.3.1	threonine synthase	36	6	7	1	9	0	4	0	1	11		7	4	11	4	3	0	3	0	1	8
Histidine biosynthesis (M00026)	K00765	hisG	EC:2.4.2.17	ATP phosphoribosyltransferase	23	5	8	0	7	0	1	0	1	3		7	3	2	4	8	0	3	0	0	3	0
	K02502	hisZ	NA	ATP phosphoribosyltransferase regulatory subunit	19	5	8	0	5	2	2	0	2	2		3	3	4	2	3	0	1	0	0	1
	K01523	hisE	EC:3.6.1.31	phosphoribosyl-ATP pyrophosphohydrolase	0	0	2	0	2	0	1	0	1	0		0	0	0	0	2	0	0	0	0	0	0
	K11755	hisIE	EC:3.6.1.31	phosphoribosyl-ATP pyrophosphohydrolase	26	2	3	0	5	1	2	1	2	2		7	2	0	0	0	0	2	1	1	2
	K01496	hisI	EC:3.5.4.19	phosphoribosyl-AMP cyclohydrolase	2	0	6	0	0	1	0	1	2	2		0	0	1	0	0	0	0	1	1	2
	K01814	hisA	EC:5.3.1.16	phosphoribosylformimino-5-aminoimidazole carboxamide ribotide isomerase	29	5	9	0	10	0	3	2	1	9		3	2	2	3	2	0	2	1	2	5
	K01663	HIS7	EC:4.3.2.10	imidazole glycerol-phosphate synthase	46	7	5	0	13	2	8	7	2	5		1	2	2	3	0	1	6	2	0	1
	K02500	hisF	EC:4.3.2.10	imidazole glycerol-phosphate synthase subunit HisF	32	3	6	0	11	0	3	0	1	9		9	2	4	3	2	0	1	1	0	5
	K02501	hisH	EC:4.3.2.10	imidazole glycerol-phosphate synthase subunit HisH	26	4	6	0	6	0	6	0	2	9		5	3	1	3	3	0	3	1	1	4
	K01089	hisB	EC:4.2.1.19 3.1.3.15	imidazoleglycerol-phosphate dehydratase	30	5	7	0	10	0	3	3	2	4		12	5	1	0	4	0	2	3	1	2
	K01693	hisB	EC:4.2.1.19	imidazoleglycerol-phosphate dehydratase	0	0	7	0	10	0	3	3	2	4		0	0	1	0	4	0	2	3	1	2
	K00817	hisC	EC:2.6.1.9	histidinol-phosphate aminotransferase	49	7	6	0	18	1	4	1	2	11		14	4	1	2	6	0	2	3	1	7
	K04486	E3.1.3.15B	EC:3.1.3.15	histidinol-phosphatase (PHP family)	21	3	3	1	2	0	0	0	0	4		2	1	0	0	0	0	0	0	0	3
	K00013	hisD	EC:1.1.1.23	histidinol dehydrogenase	59	7	6	1	12	0	7	1	1	6		13	4	5	5	6	0	5	3	0	5
Isoleucine, Valine and Leucine biosynthesis (map00290, M00019 )	K09011	cimA	EC:2.3.1.182	(R)-citramalate synthase	0	0	0	0	7	0	0	0	0	0	0	0	0	0	0	8	0	0	0	0	0	0
	K01703	leuC	EC:4.2.1.33	3-isopropylmalate	47	6	11	0	9	1	4	4	3	5		12	7	8	5	12	1	7	2	2	9
	K01704	leuD	EC:4.2.1.33	3-isopropylmalate	44	6	6	0	7	1	1	0	3	4		9	7	4	5	4	1	1	0	2	5
	K00052	leuB	EC:1.1.1.85	3-isopropylmalate dehydrogenase	1	0	0	0	0	0	0	0	0	0	0	0	0	0	2	0	0	0	0	0	0	0
	K01652	ilvB	EC:2.2.1.6	acetolactate synthase I/II/III large subunit	94	6	16	1	21	2	4	0	3	8		37	7	13	7	19	4	6	0	2	12
	K01653	ilvH	EC:2.2.1.6	acetolactate synthase I/III small subunit	17	3	7	0	4	0	1	0	1	5		3	2	4	1	3	0	1	1	2	6
	K11258	ilvM	EC:2.2.1.6	acetolactate synthase II small subunit	6	2	0	0	0	0	0	0	0	0		5	0	0	0	0	0	0	0	0	0
	K00053	ilvC	EC:1.1.1.86	ketol-acid reductoisomerase	30	5	7	0	8	0	3	1	1	2		14	5	10	2	7	0	5	2	4	7
	K01687	ilvD	EC:4.2.1.9	dihydroxy-acid dehydratase	65	6	8	0	10	0	3	2	0	4		17	5	15	5	9	2	2	0	0	4
	K00826	ilvE	EC:2.6.1.42	branched-chain amino acid aminotransferase	42	5	10	0	7	0	3	1	2	4		19	4	5	2	7	0	2	0	2	4
	K01649	leuA	EC:2.3.3.13	2-isopropylmalate synthase	73	6	21	0	20	1	19	5	4	11		8	7	8	1	7	1	4	1	2	10
	K01702	LEU1	EC:4.2.1.33	3-isopropylmalate dehydratase	44	6	6	0	7	1	1	0	3	4		8	7	3	5	4	1	1	0	2	5
	K00263	E1.4.1.9	EC:1.4.1.9	leucine dehydrogenase	0	0	0	0	1	0	0	0	0	0	0	0	0	0	0	0	0	0	0	0	0	0
Phenylalanine biosynthesis (M00024)	K01850	E5.4.99.5	EC:5.4.99.5	chorismate mutase	29	3	6	0	8	0	0	0	0	5	0	4	2	0	0	3	1	0	0	0	1
	K04092	tyrA1	EC:5.4.99.5	chorismate mutase	28	7	1	0	1	0	0	0	1	3		7	6	0	0	0	0	0	0	1	0
	K04093	pheA1	EC:5.4.99.5	chorismate mutase	40	7	4	1	9	0	0	0	0	5		9	5	6	0	3	1	1	0	0	3
	K04516	aroA	EC:5.4.99.5	chorismate mutase	0	0	9	0	3	0	0	0	0	5		0	0	5	0	0	1	0	0	0	1	0
	K13853	aroG	EC:2.5.1.54 5.4.99.5	3-deoxy-7-phosphoheptulonate synthase / chorismate mutase	0	0	0	0	0	0	0	0	0	5		0	0	0	0	0	1	0	0	0	1	0
	K14170	pheA	EC:5.4.99.5 4.2.1.51	chorismate mutase / prephenate dehydratase	38	7	4	1	9	0	0	0	0	5		9	5	6	0	3	1	1	0	0	3
	K14187	tyrA	EC:5.4.99.5 1.3.1.12	chorismate mutase / prephenate dehydrogenase	28	7	0	0	0	0	0	0	0	5		7	6	0	0	0	1	0	0	0	1	0
	K01713	pheC	EC:4.2.1.51 4.2.1.91	cyclohexadienyl dehydratase	36	6	4	1	9	1	0	0	0	5		9	5	6	0	3	1	1	0	0	1	0
	K04518	pheA2	EC:4.2.1.51	prephenate dehydratase	38	7	5	1	11	0	2	0	1	5		9	5	7	0	3	1	3	0	0	3
	K14170	pheA	EC:5.4.99.5 4.2.1.51	chorismate mutase / prephenate dehydratase	38	7	4	1	9	0	0	0	0	5		9	5	6	0	3	1	1	0	0	3
	K00832	tyrB	EC:2.6.1.57	aromatic-amino-acid transaminase	49	4	0	0	0	3	0	0	0	0		6	4	0	0	0	2	0	0	1	0
	K00838	ARO8	EC:2.6.1.57 2.6.1.39 2.6.1.27 2.6.1.5	aromatic amino acid aminotransferase I / 2-aminoadipate transaminase	0	0	0	0	0	0	0	0	0	0	0	0	0	0	4	0	0	0	0	0	0	0
Tryptophan biosynthesis (M00023)	K01656	TRP3	EC:4.1.3.27 4.1.1.48	anthranilate synthase / indole-3-glycerol phosphate synthase	43	6	4	0	10	1	6	4	2	0		1	1	0	0	0	1	2	2	0	0	0
	K01657	trpE	EC:4.1.3.27	anthranilate synthase component I	65	11	17	0	13	1	8	4	5	7		15	7	5	1	8	1	5	2	1	7
	K01658	trpG	EC:4.1.3.27	anthranilate synthase component II	65	9	15	0	13	2	7	5	2	6		11	4	5	0	6	1	4	3	1	11
	K13497	trpGD	EC:4.1.3.27 2.4.2.18	anthranilate synthase/phosphoribosyltransferase	55	7	12	0	10	1	6	4	2	5		10	4	2	0	0	1	2	2	1	11
	K13501	TRP1	EC:4.1.3.27 4.1.1.48 5.3.1.24	anthranilate synthase / indole-3-glycerol phosphate synthase / phosphoribosylanthranilate isomerase	43	6	4	0	10	1	6	4	2	0		1	1	0	0	0	1	2	2	0	0	0
	K13503	trpEG	EC:4.1.3.27	anthranilate synthase	1	0	0	0	0	0	0	0	0	0	0	0	0	0	0	0	0	0	0	0	0	0
	K00766	trpD	EC:2.4.2.18	anthranilate phosphoribosyltransferase	40	4	10	0	6	1	4	0	1	5		11	4	3	0	7	0	3	0	1	11
	K01817	trpF	EC:5.3.1.24	phosphoribosylanthranilate isomerase	37	6	15	2	15	1	8	5	4	11		15	6	13	4	10	1	8	4	4	13
	K13498	trpCF	EC:4.1.1.48 5.3.1.24	indole-3-glycerol phosphate synthase / phosphoribosylanthranilate isomerase	43	6	2	0	1	1	0	0	2	0		22	6	1	0	1	0	0	0	1	1
	K13501	TRP1	EC:4.1.3.27 4.1.1.48 5.3.1.24	anthranilate synthase / indole-3-glycerol phosphate synthase / phosphoribosylanthranilate isomerase	43	6	4	0	10	1	6	4	2	0		1	1	0	0	0	1	2	2	0	0	0
	K01609	trpC	EC:4.1.1.48	indole-3-glycerol phosphate synthase	43	6	7	0	10	1	6	1	2	5		22	6	5	0	3	0	3	1	1	3
	K13501	TRP1	EC:4.1.3.27 4.1.1.48 5.3.1.24	anthranilate synthase / indole-3-glycerol phosphate synthase / phosphoribosylanthranilate isomerase	43	6	4	0	10	1	6	4	2	0		1	1	0	0	0	1	2	2	0	0	0
	K01694	TRP	EC:4.2.1.20	tryptophan synthase	37	6	13	1	12	1	5	4	3	9		15	6	10	4	8	1	3	1	3	12
	K01695	trpA	EC:4.2.1.20	tryptophan synthase alpha chain	37	6	13	1	12	1	5	4	3	9		15	6	10	4	8	1	3	1	3	12
	K01696	trpB	EC:4.2.1.20	tryptophan synthase beta chain	37	6	13	1	12	1	5	4	3	9		15	6	10	4	8	1	3	1	3	12
	K06001	trpB	EC:4.2.1.20	tryptophan synthase beta chain	37	6	13	1	12	1	5	4	3	9		15	6	10	4	8	1	3	1	3	12
Arginine biosynthesis （M00845）	K00619	argA	EC:2.3.1.1	amino-acid N-acetyltransferase	40	6	2	0	5	2	0	1	0	2		5	4	1	0	1	0	0	0	0	2
	K00620	argJ	EC:2.3.1.35 2.3.1.1	glutamate N-acetyltransferase / amino-acid N-acetyltransferase	2	1	11	0	0	1	0	2	2	9		0	0	3	0	0	0	0	0	1	8
	K00930	argB	EC:2.7.2.8	acetylglutamate kinase	35	5	17	1	16	1	3	0	2	11		8	3	4	1	3	0	2	1	1	10
	K00145	argC	EC:1.2.1.38	N-acetyl-gamma-glutamyl-phosphate reductase	33	4	11	1	10	1	2	0	3	9		7	2	1	1	2	0	0	1	1	6
	K00818	argD	EC:2.6.1.11	acetylornithine aminotransferase	65	7	7	2	10	1	5	2	1	8		9	4	4	2	2	1	1	0	1	5
	K00821	argD	EC:2.6.1.11 2.6.1.17	acetylornithine/N-succinyldiaminopimelate aminotransferase	55	7	7	1	13	1	7	2	3	10		7	4	3	1	2	1	1	0	3	7
	K09065	argF	EC:2.1.3.9	N-acetylornithine carbamoyltransferase	0	0	0	0	0	0	0	0	0	0	0	0	0	0	0	0	0	0	0	0	0	0
	K01438	argE	EC:3.5.1.16	acetylornithine deacetylase	43	7	2	0	4	1	3	0	1	0		10	3	1	2	0	1	1	0	2	1
	K01940	argG	EC:6.3.4.5	argininosuccinate synthase	18	6	13	1	11	1	4	5	1	8		10	6	10	1	1	0	2	2	1	3
	K01755	argH	EC:4.3.2.1	argininosuccinate lyase	34	4	7	0	6	2	6	1	2	5		10	3	8	0	7	0	2	2	0	5
